# Supplementary material for: Partition complex structure can arise from sliding and bridging of ParB dimers
Source: Nat Commun. 2023 Jul 29;14:4567. doi: 10.1038/s41467-023-40320-y (PMC10387095; doi:10.1038/s41467-023-40320-y)
Supplement: Supplementary file 4 — Source data [file 41467_2023_40320_MOESM4_ESM.zip]

Archive with 9 entries (8 files):
- Source_data/
- Source_data/Figure1.mat
- Source_data/Figure2.mat
- Source_data/Supp_Figure1.mat
- Source_data/Figure3.mat
- Source_data/Figure4.mat
- Source_data/Supp_Figure2.mat
- Source_data/Supp_Figure4.mat
- Source_data/Supp_Figure3.mat
